# Supplementary material for: Bifidogenic Effect of 2′-Fucosyllactose (2′-FL) on the Gut Microbiome of Healthy Formula-Fed Infants: A Randomized Clinical Trial
Source: Nutrients. 2025 Mar 11;17(6):973. doi: 10.3390/nu17060973 (PMC11944528; doi:10.3390/nu17060973)
Supplement: Supplementary file 1 [file nutrients-17-00973-s001.zip]

Archive with 2 entries (2 files):
- Supplementary Methods_Bifidogenic effect of 2'-fucosyllactose.pdf
- Supplementary Results_Bifidogenic effect of 2'-fucosyllactose.pdf
